# Supplementary material for: The AtCRK5 Protein Kinase Is Required to Maintain the ROS NO Balance Affecting the PIN2-Mediated Root Gravitropic Response in Arabidopsis
Source: Int J Mol Sci. 2021 Jun 1;22(11):5979. doi: 10.3390/ijms22115979 (PMC8197844; doi:10.3390/ijms22115979)
Supplement: Supplementary file 1 [file ijms-22-05979-s001.zip]

Archive with 1 entries (1 files):
- Supplement ijms-1200716 revised0531.pptx
